# Supplementary material for: Heterologous Expression Unexpectedly Activates the Host Cryptic Genes in Aspergillus nidulans and Enables the Discovery of Novel Natural Products
Source: J Fungi (Basel). 2026 Jun 1;12(6):401. doi: 10.3390/jof12060401 (PMC13302354; doi:10.3390/jof12060401)
Supplement: Supplementary file 1 [file jof-12-00401-s001.zip]

Archive with 1 entries (1 files):
- jof-4324355-supplementary -bai2.pdf
